# Supplementary material for: DES-Mutation: System for Exploring Links of Mutations and Diseases
Source: Sci Rep. 2018 Sep 6;8:13359. doi: 10.1038/s41598-018-31439-w (PMC6127254; doi:10.1038/s41598-018-31439-w)
Supplement: Supplementary file 1 — Supplementary Table S1 [file 41598_2018_31439_MOESM1_ESM.xlsx]

## Sheet: Supported by 16-27 publications
FDR	AB freq	Mutation (tmVar)	DOID ontology (BIOPORTAL)	Pubmed ID	Justification	ClinVar
0.0003967	27	c|SUB|G|93|A	neuroblastoma	N/A	Neuroblastoma cells are used to explore Amyotrophic lateral sclerosis.
0	27	rs8099917 (IL28B) (T > G)	hepatitis	PMID: 22550527
0	27	rs12979860 (IL28B) (C > T)	hepatitis	PMID: 22550527
0	27	c|SUB|A|53|T	toxic encephalopathy	PMID: 12084935
0	26	p|SUB|G|542|X	cystic fibrosis	PMID: 9588077
7.113e-09	26	p|SUB|M|129|V	prion disease	PMID: 20685658
4.07e-08	26	p|SUB|V|617|F	myeloid leukemia	PMID: 24404189
4.986e-07	26	p|SUB|H|1047|R	breast cancer	PMID: 23184205
0	26	p|SUB|W|1282|X	cystic fibrosis	PMID: 9199707
0	26	rs12979860 (IL28B) (C > T)	hepatitis C	PMID: 22387386
9.564e-09	25	p|SUB|U|20|S	osteosarcoma	N/A	U20S is the name of a osteosarcoma cell line.
0	25	p|DEL|746,750|E,A	non-small cell lung carcinoma	PMID: 23536868
0	25	p|SUB|M|204|I	hepatitis	PMID: 20074155
0	25	m|SUB|A|8344|G	early myoclonic encephalopathy	PMID: 9309690
0	25	p|SUB|R|117|H	cystic fibrosis	PMID: 12073281		Yes
0	25	p|SUB|H|295|R	adenoma	N/A	H295R is identical to a portion of the human adrenocortical cancer cell line name, NCI-H295R.
6.453e-09	25	p|SUB|V|55|A	Noonan syndrome 3	N/A	Here NS3 is not refering to the Noonan syndrome 3, but instead the hepatitis C (HCV) virus NS3/4A protease.
0	25	p|SUB|D|816|V	mast-cell leukemia	PMID: 22997594
9.831e-05	25	p|SUB|G|12|D	adenoma	PMID: 21311774
0	24	p|SUB|L|1196|M	non-small cell lung carcinoma	PMID: 24952482		Yes
0	24	c|SUB|T|98|G	malignant glioma	PMID: 24248532
2.311e-09	24	p|SUB|M|337|V	lateral sclerosis	PMID: 24651281
0	24	p|SUB|L|98|H	aspergillosis	N/A	L98H is found in some Aspergillus fumigatus that cause aspergillosis.
0	24	p|SUB|R|120|G	myopathy	PMID: 21445271
2.725e-05	24	p|SUB|L|858|R	adenocarcinoma	PMID: 16705038
7.157e-11	24	p|SUB|M|337|V	amyotrophic lateral sclerosis	PMID: 18802454
0	24	p|SUB|V|36|A	Noonan syndrome 3	N/A	Here NS3 is not refering to the Noonan syndrome 3, but instead the hepatitis C (HCV) virus NS3/4A protease.
0	24	p|SUB|L|265|P	B-cell lymphoma	PMID: 27048211
0	24	c|SUB|G|12|C	non-small cell lung carcinoma	PMID: 25557115
0	24	p|SUB|A|117|V	prion disease	PMID: 24086135
5.158e-09	23	p|SUB|V|36|M	Noonan syndrome 3	N/A	Here NS3 is not refering to the Noonan syndrome 3, but instead the hepatitis C (HCV) virus NS3/4A protease.
0	23	p|SUB|T|1753|V	hepatitis	PMID: 20070500
0	23	c|INS|3020|C	Crohn's disease	PMID: 15998797
0	23	c|SUB|A|3243|G	brain disease	PMID: 21724600
0	23	p|SUB|A|30|P	Parkinson's disease	PMID: 17012252
0	23	p|SUB|H|46|R	amyotrophic lateral sclerosis	PMID: 9600970
0	23	p|SUB|T|315|I	lymphoblastic leukemia	PMID: 20388735
0.00181	23	p|SUB|V|600|E	astrocytoma	PMID: 21190184
0	23	p|SUB|H|46|R	lateral sclerosis	PMID: 9600970
4.72e-09	23	c|SUB|T|98|G	glioblastoma multiforme	PMID: 10841074
0.0002893	23	c|SUB|A|53|T	neuroblastoma	PMID: 17166628
0	22	p|SUB|Q|188|R	galactosemia	PMID: 19639008
0.007896	22	p|SUB|G|12|V	pancreatic cancer	PMID: 19509115
9.847e-09	22	p|SUB|L|31|M	Noonan syndrome 3	N/A	Here NS3 is not refering to the Noonan syndrome 3, but instead the hepatitis C (HCV) virus NS3/4A protease.
0	22	p|SUB|G|908|R	Crohn's disease	PMID: 18715515		Yes
0	22	p|SUB|T|315|I	acute lymphocytic leukemia	PMID: 20388735
0	22	p|SUB|R|155|H	inclusion body myopathy with Paget disease of bone and frontotemporal dementia	PMID: 20957154
0	22	c|SUB|A|3243|G	myopathy	PMID: 21724600
4.704e-09	21	c|SUB|T|98|G	astrocytoma	N/A	T98G is are astrocytoma cells
9.849e-09	21	p|SUB|D|178|N	Creutzfeldt-Jakob disease	PMID: 19038218		Yes
0	21	p|SUB|V|122|I	amyloidosis	PMID: 26123279
3.771e-09	21	p|SUB|R|451|C	autistic disorder	PMID: 17823315
0	21	p|SUB|Q|141|K	gout	PMID: 19506252
4.06e-05	20	c|SUB|G|93|A	toxic encephalopathy	PMID: 9202290
5.492e-09	20	p|SUB|D|374|Y	hypercholesterolemia	PMID: 17493938
0	20	rs12979860 (IL28B) (C > T)	lipodystrophy	PMID: 11342468
8.674e-09	20	p|SUB|P|102|L	Creutzfeldt-Jakob disease	PMID: 21071944
3.835e-10	20	p|SUB|T|158|M	Rett syndrome	PMID: 18499664		Yes
2.511e-09	20	p|SUB|E|627|K	Noonan syndrome 1	N/A	Here, NS1 refers to nonstructural protein 1 (NS1) in Influenza virus, instead of Noonan syndrome 1.
5.008e-09	20	p|SUB|A|30|P	synucleinopathy	PMID: 19291219
7.994e-05	20	p|SUB|L|858|R	lung carcinoma	PMID: 18199554
0	20	p|SUB|V|600|E	histiocytosis	PMID: 28512190
1.647e-06	20	p|DEL|508|F	genetic disease	PMID: 25763566
0	20	m|SUB|G|11778|A	optic nerve disease	PMID: 20976138
0	19	p|SUB|D|816|V	stromal neoplasm	PMID: 20053766
0	19	p|SUB|M|390|R	Bardet-Biedl syndrome 1	PMID: 18032602		Yes
1.205e-08	19	p|SUB|K|561|R	Fanconi anemia complementation group D2	PMID: 27694619
2.015e-09	19	p|SUB|P|35|G	diffuse idiopathic skeletal hyperostosis	N/A	P35G is part of the product code for glass bottom Petri dishes (P35G-0-20-C, MatTek, Ashland, MA, USA)
2.01e-06	19	p|SUB|P|301|S	neurodegenerative disease	PMID: 17690183
0.0001012	19	p|SUB|A|30|P	neuroblastoma	N/A	Neuroblastoma SH-SY5Y cells are used to explore Parkinson's disease
0	19	p|SUB|R|155|H	myopathy	PMID: 19923742
0	19	p|SUB|R|1275|Q	neuroblastoma	PMID: 21838707		Yes
0	19	p|SUB|P|23|H	blindness	PMID: 8516292
0	18	c|SUB|C|33|A	cervix carcinoma	N/A	C33A is a cervical cancer cell line
0	18	p|SUB|G|608|G	progeria	PMID: 21980471
0	18	c|SUB|A|1555|G	nonsyndromic deafness	PMID: 19744334
1.039e-08	18	p|SUB|R|12|C	cataract	PMID: 18587492
0	18	p|SUB|D|816|V	myeloid leukemia	PMID: 24724063
6.99e-09	18	p|SUB|M|235|T	essential hypertension	PMID: 15811183
5.617e-09	18	p|SUB|E|2|N	Noonan syndrome 1	N/A	Here, NS1 refers to nonstructural protein 1 (NS1) in Influenza virus, instead of Noonan syndrome 1.
0	18	c|SUB|A|3243|G	MELAS syndrome	PMID: 21724600
0	18	p|SUB|C|316|N	Noonan syndrome 3	N/A	Here NS3 is not refering to the Noonan syndrome 3, but instead the hepatitis C (HCV) virus NS3/4A protease.
4.386e-09	18	p|SUB|R|132|H	grade III astrocytoma	PMID: 23934769
0	18	p|SUB|D|816|V	acute myeloid leukemia	PMID: 24724063		Yes
0	18	p|SUB|P|56|S	amyotrophic lateral sclerosis type 8	PMID: 23771029		Yes
1.648e-09	18	p|SUB|P|42|S	Noonan syndrome 1	N/A	Here, NS1 refers to nonstructural protein 1 (NS1) in Influenza virus, instead of Noonan syndrome 1.
0	18	p|SUB|S|65|C	iron overload	N/A	This mutation is found in the HFE gene. However the HFE gene has been linked iron overload via other mutation commonly found in this gene
0	18	p|SUB|V|600|E	Langerhans-cell histiocytosis	PMID: 24638167
0	18	p|SUB|E|22|Q	amyloidosis	PMID: 8610157
1.373e-09	18	p|SUB|S|218|L	migraine	PMID: 24498617
0	17	p|SUB|G|2019|S	Parkinson's disease	PMID: 25540317
3.182e-07	17	p|SUB|G|12|S	non-small cell lung carcinoma	PMID: 26722374		Yes
0	17	p|SUB|R|124|H	corneal granular dystrophy	PMID: 21311742
0	17	p|SUB|N|1303|K	cystic fibrosis	PMID: 18535191		Yes
0	17	p|SUB|H|274|Y	avian influenza	N/A	The H274Y mutation is most frequently associated with the resistance to the NA inhibitor oseltamivir in the N1 NA subtype
1.672e-09	17	p|SUB|V|210|I	prion disease	PMID: 19812771
1.263e-10	17	p|SUB|R|172|H	invasive ductal carcinoma	PMID: 20018721
1.095e-08	17	p|SUB|M|337|V	frontotemporal dementia	PMID: 24143176
4.126e-07	17	p|SUB|A|30|P	toxic encephalopathy	PMID: 22167382
0	16	p|SUB|F|198|S	prion disease	PMID: 21990137

## Sheet: Supported by 8-9 publications
FDR	AB freq	Mutation (tmVar)	DOID ontology (BIOPORTAL)	Pubmed ID	Justification	ClinVar
0	9	p|SUB|L|55|P	amyloidosis	PMID: 21375738
0	9	p|SUB|E|229|K	primary congenital glaucoma	PMID: 18989382		Yes
0.0001282	9	c|SUB|T|98|G	brain cancer	N/A	T98G is also a glioblastoma cell line
0	9	c|DEL|235|C	Hodgkin's lymphoma, nodular sclerosis	PMID: 15790391
0	9	p|SUB|G|37|R	motor neuron disease	PMID: 9207139
7.952e-09	9	p|SUB|E|196|K	prion disease	PMID: 21293298
0	9	p|SUB|D|76|N	amyloidosis	PMID: 24014031
5e-06	9	c|SUB|C|677|T	male infertility	PMID: 20407645
0	9	p|SUB|A|181|E	common variable immunodeficiency	PMID: 19775471
2.572e-09	9	p|SUB|M|28|T	Noonan syndrome 3	N/A	The acronym of the disease NS3 is also used as a gene name alias
1.203e-06	9	p|SUB|R|702|W	inflammatory bowel disease	PMID: 17389035
0	9	p|SUB|H|295|R	Conn's syndrome	N/A	H295R is a cell line not related to the mutation
0.001583	9	p|SUB|P|53|+	colon adenocarcinoma	PMID: 12771996
0.0001846	9	p|SUB|C|282|Y	liver cirrhosis	PMID: 17640859
0	9	p|SUB|E|200|K	variant Creutzfeldt-Jakob disease	PMID: 18625065
5.478e-06	9	p|SUB|C|282|Y	fatty liver disease	PMID: 12957298
9.862e-09	9	p|SUB|Q|226|L	Noonan syndrome 1	N/A	The acronym of the disease NS1 is also used as a gene name alias
0	9	p|SUB|Y|437|H	open-angle glaucoma	PMID: 19029981
0	9	p|SUB|A|455|E	cystic fibrosis	PMID: 18535191		Yes
0	9	p|SUB|M|51|R	stomatitis	PMID: 20631091
3.558e-07	9	p|SUB|C|282|Y	alcohol abuse	PMID: 10235128
3.32e-06	9	c|DEL|1100|C	breast cancer	PMID: 21542898
0.02925	9	c|SUB|T|98|G	cervical cancer	N/A	T98G is also a glioblastoma cell line
0	9	p|SUB|G|85|R	motor neuron disease	PMID: 18596033
1.162e-08	9	p|SUB|Q|30|R	Noonan syndrome 3	N/A	The acronym of the disease NS3 is also used as a gene name alias
0.02893	9	p|SUB|E|545|K	adenocarcinoma	PMID: 19029981
5.794e-09	9	p|SUB|G|908|R	ulcerative colitis	PMID: 21209938
1.964e-09	9	p|SUB|A|232|E	inclusion body myopathy with Paget disease of bone and frontotemporal dementia	PMID: 20957154
0	9	p|SUB|A|181|V	hepatitis B	PMID: 17591025
0	9	p|SUB|E|22|K	hypertrophic cardiomyopathy	PMID: 17606808
2.175e-09	9	c|SUB|A|3243|G	early myoclonic encephalopathy	PMID: 19155171
1.162e-08	9	p|SUB|H|77|S	Noonan syndrome 3	N/A	The acronym of the disease NS3 is also used as a gene name alias
1.287e-09	9	p|SUB|L|31|V	Noonan syndrome 3	N/A	The acronym of the disease NS3 is also used as a gene name alias
1.496e-08	9	p|SUB|Y|165|C	colorectal adenoma	PMID: 15673720
3.04e-09	9	p|SUB|V|599|E	melanoma	PMID: 16255777
4.939e-05	9	p|SUB|H|46|R	neurodegenerative disease	PMID: 18666828
0	9	p|SUB|P|104|L	muscular dystrophy	PMID: 15003112
0	9	p|SUB|T|47|D	breast ductal carcinoma	N/A	The short version of the mutation T47D is also a cell line.
0	9	p|SUB|R|278|C	hypertrophic cardiomyopathy	PMID: 22500102
0.0002467	9	p|SUB|G|12|D	cholangiocarcinoma	PMID: 20565817
7.331e-09	9	p|SUB|R|124|C	corneal granular dystrophy	PMID: 20360992
1.232e-08	9	p|SUB|R|702|W	ulcerative colitis	PMID: 17786191
0.000826	9	p|SUB|F|12|K	lung carcinoma	N/A	F12K also name of a medium
0	9	c|SUB|C|677|T	folic acid deficiency	PMID: 19506726
2.845e-05	9	p|SUB|Q|61|H	non-small cell lung carcinoma	PMID: 23468066		Yes
0.0002165	9	p|SUB|V|600|E	papillary carcinoma	PMID: 22654559
0.005703	9	p|SUB|V|617|F	lymphoblastic leukemia	PMID: 22271575
1.064e-08	9	p|SUB|C|634|R	thyroid carcinoma	PMID: 21765987		Yes
1.633e-08	9	p|SUB|T|54|S	hepatitis	PMID: 23440108
0	9	rs35705950	pulmonary fibrosis	PMID: 23075428
9.729e-09	9	p|SUB|C|634|R	thyroid medullary carcinoma	PMID: 21765987
7.088e-09	9	p|SUB|S|127|R	hypercholesterolemia	PMID: 17328821
8.922e-08	9	p|SUB|R|132|C	acute myeloid leukemia	PMID: 20142433
0	9	c|SUB|A|3243|G	ophthalmoplegia	PMID: 22611387
3.76e-06	9	p|SUB|E|200|K	brain disease	PMID: 18625065
0	9	p|SUB|N|30|D	Noonan syndrome 1	N/A	The acronym of the disease NS1 is also used as a gene name alias
0	9	p|SUB|V|170|A	Noonan syndrome 3	N/A	The acronym of the disease NS3 is also used as a gene name alias
0	9	p|SUB|A|69|S	macular degeneration	PMID: 18682812		Yes
0	9	p|SUB|M|694|V	amyloidosis	PMID: 19888326
0	9	c|SUB|G|20210|A	protein C deficiency	PMID: 20012238
4.36e-09	9	p|SUB|D|701|N	Noonan syndrome 1	N/A	The acronym of the disease NS1 is also used as a gene name alias
0	9	p|SUB|W|515|L	thrombocytosis	PMID: 16834459
0	9	p|SUB|G|203|S	hypertrophic cardiomyopathy	PMID: 17067697
1.608e-06	9	p|SUB|L|5178|Y	adenoma	N/A	References to mouse lymphoma L5178Y/tk(+/-)cell instead of mutation.
6.346e-11	9	p|SUB|K|41|A	Noonan syndrome 1	N/A	The acronym of the disease NS1 is also used as a gene name alias
0	9	p|SUB|R|155|H	lateral sclerosis	PMID: 23029473
0	9	p|SUB|Q|80|L	Noonan syndrome 3	N/A	The acronym of the disease NS3 is also used as a gene name alias
0	9	p|SUB|E|211|K	variant Creutzfeldt-Jakob disease	PMID: 18625065
0	9	p|SUB|V|158|M	attention deficit hyperactivity disorder	PMID: 20148275
6.136e-09	9	p|SUB|T|54|S	hepatitis C	PMID: 23095680
0.009045	9	p|SUB|P|301|L	toxic encephalopathy	PMID: 21423457
2.436e-09	9	c|SUB|A|3243|G	chronic progressive external ophthalmoplegia	PMID: 22611387
0.005403	9	p|SUB|E|17|K	breast cancer	PMID: 18813315
1.282e-08	9	p|SUB|G|18|V	cataract	PMID: 19758984
0	9	p|SUB|L|276|I	autosomal recessive limb-girdle muscular dystrophy type 2I	PMID: 19955119
1.359e-09	9	p|SUB|A|117|V	Creutzfeldt-Jakob disease	PMID: 23826096
0	9	p|SUB|R|155|H	amyotrophic lateral sclerosis	PMID: 23029473
8.945e-09	9	p|SUB|N|370|S	lysosomal storage disease	PMID: 18254660
0	9	p|SUB|D|294|H	skin cancer	PMID: 20126537
0	9	p|SUB|M|204|V,I	hepatitis	PMID: 17224847
0	8	c|SUB|A|1166|C	essential hypertension	PMID: 24019625
0	8	p|SUB|E|2|N	Noonan syndrome 2	N/A	The acronym of the disease NS2 is also used as a gene name alias
0	8	p|SUB|P|370|L	open-angle glaucoma	PMID: 18728751
1.283e-08	8	p|SUB|S|2204|I	Noonan syndrome 3	N/A	The acronym of the disease NS3 is also used as a gene name alias
1.001e-08	8	p|SUB|R|21|L	cataract	PMID: 20029648
0	8	p|SUB|G|972|R	type 2 diabetes mellitus	PMID: 24447396
3.612e-09	8	p|SUB|R|381|Q	psoriasis	PMID: 20606885
1.964e-09	8	p|SUB|R|155|C	inclusion body myopathy with Paget disease of bone and frontotemporal dementia	PMID: 22270372
4.603e-06	8	p|SUB|R|132|C	myeloid leukemia	PMID: 22397365		Yes
7.11e-07	8	p|SUB|R|140|Q	myeloid leukemia	PMID: 22397365
1.485e-08	8	p|SUB|R|615|C	malignant hyperthermia	PMID: 9788935
0	8	p|SUB|R|160|W	skin cancer	PMID: 20126537
0	8	p|SUB|E|693|Q	amyloidosis	PMID: 16321154
4.766e-09	8	p|SUB|E|46|K	synucleinopathy	PMID: 23666556
0	8	p|SUB|L|68|Q	amyloidosis	PMID: 21477312
0	8	p|SUB|V|408|A	episodic ataxia type 1	PMID: 9482717		Yes
3.514e-09	8	p|SUB|R|555|Q	Reis-Bucklers corneal dystrophy	PMID: 22355247
0	8	c|SUB|G|20210|A	protein S deficiency	PMID: 21658275
3.9e-05	8	p|SUB|F|1174|L	non-small cell lung carcinoma	PMID: 22034911		Yes
4.396e-10	8	p|SUB|F|43|S	Noonan syndrome 3	N/A	The acronym of the disease NS3 is also used as a gene name alias

## Sheet: Supported by 5 publications
FDR	AB freq	Mutation (tmVar)	DOID ontology (BIOPORTAL)	Pubmed ID	Justification	ClinVar
5.883e-08	5	p|SUB|A|181|T,V	hepatitis	PMID: 20119580
0.0008547	5	p|SUB|P|12|A	lipid metabolism disorder	PMID: 20016803
0	5	p|SUB|I|294|T	neutropenia	PMID: 17724125
0.0008805	5	p|SUB|V|600|K	melanoma	PMID: 24009630
0	5	rs9642880	urinary bladder cancer	PMID: 22768238
0.0001085	5	c|SUB|T|300|A	inflammatory bowel disease	PMID: 18852889
0.0002653	5	p|SUB|R|292|K	Noonan syndrome 1	N/A	Here, NS1 refers to nonstructural protein 1 (NS1) in Influenza virus, instead of Noonan syndrome 1.
6.299e-06	5	p|SUB|N|822|K	myeloid leukemia	PMID: 23497317
6.817e-09	5	p|SUB|V|492|E	hypertelorism, microtia, facial clefting syndrome	PMID: 19077323
0	5	p|SUB|I|1061|T	Niemann-Pick disease	PMID: 20521171
0.005468	5	p|SUB|R|248|Q	osteosarcoma	N/A	This mutation is associated with esophageal squamous cell carcinoma (ESCC) development
1.229e-08	5	p|SUB|Y|448|H	Noonan syndrome 3	N/A	Here NS3 is not refering to the Noonan syndrome 3, but instead the hepatitis C (HCV) virus NS3/4A protease.
0	5	c|SUB|G|211|A	bilirubin metabolic disorder	PMID: 24090270
9.875e-06	5	p|SUB|P|140|K	severe combined immunodeficiency	N/A	Mutant methylguanine methyltransferase (MGMTP140K) transgene is part of an anti-HIV vector
0	5	p|SUB|F|344|N	squamous cell papilloma	N/A	F344/N is a rat strain
3.427e-10	5	p|SUB|R|125|C	epidermolysis bullosa	PMID: 20151404
1.651e-06	5	p|SUB|G|228|S	Noonan syndrome 1	PMID: 18535191
1.767e-08	5	p|SUB|S|549|N	cystic fibrosis	PMID: 18535191		Yes
5.687e-05	5	rs7903146	type 2 diabetes mellitus	PMID: 17020404
0	5	p|SUB|R|368|H	primary congenital glaucoma	PMID: 19536304
0	5	p|SUB|L|530|P	lipodystrophy	N/A	Associated with laminopathies called EDMD and HGPS
6.318e-09	5	c|SUB|C|1858|T	thyroiditis	N/A	Different autoimmune disorder
0.0002375	5	p|SUB|I|2020|T	toxic encephalopathy	PMID: 19302196
0.003802	5	p|SUB|D|299|G	chronic obstructive pulmonary disease	PMID: 22089028
4.099e-09	5	p|SUB|V|153|M	porphyria	PMID: 19015748
0	5	p|SUB|T|468|M	LEOPARD syndrome	PMID: 24451042
3.897e-09	5	p|SUB|H|63|D	siderosis	PMID: 23509881
9.362e-09	5	p|SUB|E|297|G	cholestasis	PMID: 15791618
1.053e-07	5	rs2241880	Crohn's disease	PMID: 24553140
0	5	p|SUB|L|265|P	lymphoplasmacytic lymphoma	PMID: 23462793
4.522e-09	5	p|SUB|R|124|C	Reis-Bucklers corneal dystrophy	PMID: 20360992
0	5	p|SUB|K|897|T	long QT syndrome 2	PMID: 18808722
2.898e-07	5	p|SUB|L|89|V	Noonan syndrome 1	N/A	Here, NS1 refers to nonstructural protein 1 (NS1) in Influenza virus, instead of Noonan syndrome 1.
1.253e-06	5	p|SUB|G|272|V	frontotemporal dementia	PMID: 11422454
0	5	p|SUB|E|1784|K	long QT syndrome 3	PMID: 10377081		Yes
9.973e-09	5	p|SUB|A|614|V	long QT syndrome 2	PMID: 23015789		Yes
0	5	p|SUB|Y|373|C	thanatophoric dysplasia	PMID: 19073250
0	5	p|SUB|Y|393|N	maple syrup urine disease	PMID: 1885764
0	5	p|SUB|V|572|L	myopathy	PMID: 23549799
0	5	p|SUB|S|315|T	multidrug-resistant tuberculosis	PMID: 16789833
0	5	rs11172113	migraine	PMID: 24674449
0	5	p|SUB|P|209|L	myopathy	PMID: 28296976
2.316e-09	5	p|SUB|I|148|T	cystic fibrosis	PMID: 25304080		Yes
0	5	rs10811661	Wolfram syndrome 1	N/A	WFS1 here is a candidate gene (but not a disease) associated with T1D
0	5	p|SUB|L|276|I	muscular dystrophy	PMID: 26574668
0.0191	5	p|SUB|G|12|S	lung adenocarcinoma	N/A	Lung adenocarcinoma cell line harboring G12S mutation	Yes
7.53e-07	5	p|SUB|G|41|S	lateral sclerosis	PMID: 11278741
0.04182	5	p|SUB|R|399|Q	non-small cell lung carcinoma	N/A	No association with NSCLC risk but instead with chronic atrophic gastritis
0.00377	5	c|SUB|T|98|G	colorectal adenocarcinoma	N/A	T98G is a glioblastoma cell line
5.796e-05	5	p|SUB|R|194|W	head and neck cancer	PMID: 24497981
7.855e-09	5	p|SUB|Q|54|H	Noonan syndrome 3	N/A	NS3 is used as a gene name alias
0.001926	5	p|SUB|K|670|N	Alzheimer's disease	PMID: 21779722
0	5	p|SUB|C|634|Y	thyroid carcinoma	PMID: 25425582
3.568e-07	5	p|SUB|G|93|R	amyotrophic lateral sclerosis	PMID: 18951903
3.585e-09	5	p|SUB|F|1534|C	chikungunya	N/A	Associate with pyrethroids
3.19e-07	5	p|SUB|P|301|S	Pick's disease	PMID: 19503072
0.0003157	5	p|SUB|R|399|Q	neck cancer	N/A	There was no association between the XRCC1 Arg399Gln polymorphism and risk of nasopharyngeal cancer, oral cancer, larynx cancer, thyroid cancer, and other head and neck cancer types
0	5	p|SUB|R|271|Q	hyperekplexia	PMID: 23006332
1.905e-05	5	p|SUB|R|273|H	Li-Fraumeni syndrome	PMID: 16166291		Yes
0	5	p|SUB|D|92|Y	paraganglioma	PMID: 25300370
0.03655	5	p|SUB|E|542|K	lung adenocarcinoma	PMID: 23674897		Yes
6.585e-07	5	p|SUB|G|41|S	amyotrophic lateral sclerosis	PMID: 11278741
8.507e-06	5	p|SUB|R|70|Q	hepatitis	PMID: 20175782
0	5	r|SUB|T|8993|G	Leigh disease	PMID: 17121862
1.706e-05	5	p|SUB|L|265|P	Hodgkin's lymphoma	N/A	This mutation was detected in non-Hodgkin lymphoma.
1.208e-09	5	p|SUB|K|36|M	chondroblastoma	PMID: 27229140
0	5	rs10923931	Wolfram syndrome 1	N/A	WFS1 here is a candidate gene (but not a disease) associated with T1D
1.421e-05	5	p|SUB|S|326|C	esophageal cancer	PMID: 16111488
0.01245	5	c|SUB|C|677|T	Down syndrome	PMID: 25400341
1.817e-08	5	p|SUB|R|753|Q	leprosy	PMID: 16892041
0	5	p|SUB|P|58|S	amyotrophic lateral sclerosis type 8	PMID: 18523548
0	5	p|SUB|C|342|Y	Pfeiffer syndrome	PMID: 17553099		Yes
8.701e-06	5	p|SUB|V|66|M	mood disorder	PMID: 24683520
2.267e-05	5	p|SUB|L|166|P	amyloidosis	PMID: 20339537
0	5	p|SUB|I|602|S	leprosy	PMID: 19924287
7.855e-09	5	p|SUB|I|170|T	Noonan syndrome 3	N/A	The acronym of the disease NS3 is also used as a gene name alias
4.692e-06	5	p|SUB|E|23|K	type 2 diabetes mellitus	PMID: 20033705
0	5	p|SUB|L|1433|R	hyperkalemic periodic paralysis	PMID: 8833340
0	5	p|SUB|E|297|G	intrahepatic cholestasis	PMID: 19101985
4.445e-08	5	p|SUB|N|88|S	lipodystrophy	PMID: 23049863
0.001115	5	p|SUB|L|858|R	large cell carcinoma	PMID: 26682906
2.14e-09	5	p|SUB|I|51|T	gangliosidosis	PMID: 19644515
5.918e-09	5	p|SUB|T|1280|I	Noonan syndrome 3	N/A	The acronym of the disease NS3 is also used as a gene name alias
9.102e-06	5	p|SUB|E|2|N	Noonan syndrome 3	N/A	The acronym of the disease NS3 is also used as a gene name alias
0	5	p|SUB|D|168|A,E	Noonan syndrome 3	N/A	The acronym of the disease NS3 is also used as a gene name alias
1.295e-09	5	p|SUB|D|409|V	Parkinson's disease	PMID: 21730160
0	5	p|SUB|G|129|E	Cowden disease	PMID: 19915616
5.754e-05	5	p|SUB|P|132|L	breast cancer	PMID: 17938246
1.344e-09	5	p|SUB|L|84|V	amyotrophic lateral sclerosis	PMID: 17925878
4.281e-09	5	p|SUB|R|11|H	cataract	PMID: 19597569
1.045e-06	5	p|SUB|G|34|R	astrocytoma	PMID: 23432647
0	5	p|SUB|R|420|H	autosomal dominant cerebellar ataxia	PMID: 20712895
2.273e-06	5	p|SUB|R|988|C	non-small cell lung carcinoma	PMID: 15735036
0	5	p|SUB|R|338|L	hemophilia B	PMID: 25419787
0	5	p|SUB|M|9|R	myopathy	PMID: 12163017
5.777e-07	5	rs1051730	chronic obstructive pulmonary disease	PMID: 22438921
0	5	p|SUB|V|600|E	HCL-V	PMID: 25992240
1.913e-09	5	p|SUB|R|527|H	lipodystrophy	PMID: 21419220
9.686e-09	5	p|SUB|C|634|Y	thyroid medullary carcinoma	PMID: 23236420		Yes
0	5	p|SUB|K|157|N	Charcot-Marie-Tooth disease type 2B	PMID: 24327558

## Sheet: Supported by 3 publications
FDR	AB freq	Mutation (tmVar)	DOID ontology (BIOPORTAL)	Pubmed ID	Justification	ClinVar
4.31e-09	3	p|SUB|K|528|R	essential hypertension	PMID: 16513116
0	3	p|SUB|P|361|R	Farber lipogranulomatosis	PMID: 25072097
0	3	p|SUB|N|387|H	inclusion body myopathy with Paget disease of bone and frontotemporal dementia	PMID: 24167726
9.302e-05	3	p|SUB|R|381|Q	ulcerative colitis	PMID: 17786191	the p.Arg381Gln IL23R variant is a protective marker for Crohn's disease (CD)
7.151e-10	3	p|SUB|R|26|C	porphyria	PMID: 9238757
5.651e-09	3	p|SUB|H|101|Y	autosomal dominant cerebellar ataxia	PMID: 17493614
0.01156	3	p|SUB|K|562|I	myeloid leukemia	N/A	K562 Cells
5.178e-09	3	rs340874	Wolfram syndrome 1	N/A	The acronym of the disease WFS1 is also used as a gene name alias
2.502e-05	3	p|SUB|H|63|D	alcoholic liver cirrhosis	PMID: 21822737
2.329e-08	3	p|SUB|W|43|R	cataract	PMID: 21031598
4.2e-07	3	p|SUB|M|423|I	Noonan syndrome 3	N/A	Here NS3 is not refering to the Noonan syndrome 3, but instead the hepatitis C (HCV) virus NS3/4A protease.
0	3	p|SUB|V|404|I	episodic ataxia type 1	PMID: 11773313		Yes
9.507e-08	3	p|SUB|H|398|P	infertility	PMID: 22095789
9.747e-08	3	p|SUB|R|138|Q	focal segmental glomerulosclerosis	PMID: 18823551
5.428e-10	3	p|SUB|N|33|T	long QT syndrome 2	PMID: 21536673
7.656e-10	3	p|SUB|T|188|R	Creutzfeldt-Jakob disease	PMID: 21107135
0	3	rs4648551	infertility	PMID: 25794170
1.4e-05	3	p|SUB|G|64|S	mouth disease	N/A	foot-and-mouth disease virus (FMDV) mutant polymerases
2.069e-05	3	m|SUB|A|3243|G	ophthalmoplegia	PMID: 21724600
1.358e-05	3	c|SUB|A|171|T	myopathy	PMID: 24647531
2.633e-09	3	p|SUB|F|213|I	Gaucher's disease	PMID: 19774208
0	3	p|SUB|A|497|P	nephronophthisis 9	PMID: 22106379
3.466e-08	3	p|SUB|T|215|P	Noonan syndrome 1	N/A	The acronym of the disease NS1 is also used as a gene name alias
0.01697	3	p|SUB|R|1275|Q	non-small cell lung carcinoma	PMID: 24715763
2.871e-06	3	p|SUB|H|77|S	Noonan syndrome 2	N/A	The acronym of the disease NS2 is also used as a gene name alias
0.0008297	3	c|SUB|A|66|G	infertility	PMID: 24019620
1.995e-08	3	p|SUB|R|723|G	hypertrophic cardiomyopathy	PMID: 21769673		Yes
8.208e-09	3	rs1111875	multiple acyl-CoA dehydrogenase deficiency	N/A	rs1111875 not mentioned specifically but as part of a larger assay
5.052e-07	3	p|SUB|N|29|I	acute pancreatitis	PMID: 26376395
0.0191	3	p|SUB|G|2019|S	dyskinetic syndrome	PMID: 23938341
0	3	c|SUB|T|1972|C	cerebellar ataxia	PMID: 22719266
8.818e-08	3	p|SUB|G|75|R	iron overload	PMID: 19553145
3.717e-06	3	p|SUB|R|173|W	hypertrophic cardiomyopathy	N/A	Causing related disease dilated cardiomyopathy not hypertrophic
7.473e-09	3	p|SUB|S|221|P	avian influenza	PMID: 19924254
0	3	p|SUB|R|721|Q	cataract	PMID: 19649315
0.0002139	3	p|SUB|R|132|S	astrocytoma	PMID: 24529257		Yes
2.266e-08	3	rs2736911	macular degeneration	PMID: 21252205
0	3	p|SUB|C|1477|R	Tangier disease	PMID: 23543682		Yes
0	3	p|SUB|W|216|G	Roberts syndrome	PMID: 22719263
3.467e-06	3	p|SUB|F|93|L	myopathy	PMID: 26362252
2.298e-09	3	p|SUB|R|196|P	tooth agenesis	PMID: 24497713
5.608e-07	3	p|SUB|R|988|C	lung small cell carcinoma	PMID: 21847116
5.452e-06	3	p|SUB|E|258|K	hypertrophic cardiomyopathy	PMID: 23980194		Yes
0	3	p|SUB|D|50|N	Clouston syndrome	N/A	Causes KID syndrome not Clouston syndrome, papers write on both
0	3	rs7403531	Wolfram syndrome 1	N/A	WFS1 here is a candidate gene (but not a disease) associated with T1D
0	3	p|SUB|R|333|Q	hemophilia B	PMID: 17066096
3.262e-06	3	p|SUB|P|58|S	motor neuron disease	PMID: 18523548
0.02048	3	p|DEL|508,508|F,F	genetic disease	N/A	genetic disease is too general
0	3	p|SUB|S|201|F	limb-girdle muscular dystrophy	PMID: 27347491
0	3	rs1861972	autistic disorder	PMID: 20678243
0	3	rs6754031	fibromyalgia	PMID: 23129781
4.193e-09	3	p|SUB|R|823|W	autosomal dominant polycystic kidney	PMID: 21119215
0.001932	3	m|SUB|T|14484|C	genetic disorder	N/A	genetic disorder is too general
3.042e-07	3	p|SUB|T|92|A	type 2 diabetes mellitus	PMID: 25105294
8.52e-09	3	p|SUB|A|148|T	ovary adenocarcinoma	PMID: 8855976
5.677e-07	3	c|SUB|A|-1|T	schizophrenia	N/A	A-1T not correctly used in index
0	3	p|SUB|A|242|V	Pelizaeus-Merzbacher disease	PMID: 17093095
4.286e-06	3	rs1057035	neck cancer	PMID: 23071822
0	3	rs3771833	attention deficit hyperactivity disorder	PMID: 19204064
8.69e-05	3	p|SUB|R|72|P	sporadic breast cancer	N/A	No statistically significant associations were found between the TP53 Arg72Pro polymorphism and risk of familial and sporadic breast cancer risk
1.09e-05	3	rs20541	psoriasis	PMID: 23971052
0.03389	3	p|SUB|N|141|I	neuroblastoma	N/A	N141l mutation is associated with AD
6.725e-07	3	p|SUB|T|674|I	hypereosinophilic syndrome	N/A	cell line
7.088e-07	3	p|SUB|T|192|M	muscular dystrophy	PMID: 25932631
0.01492	3	rs2910164	liver cancer	PMID: 20167074
3.254e-08	3	p|SUB|L|205|P	dystonia	PMID: 10661862
0	3	p|SUB|R|138|Q	nephrosis	N/A	Muation associated with focal and segmental glomerulosclerosis (FSGS)
0	3	p|SUB|R|901|X	hereditary elliptocytosis	N/A	This muatation is associated with distal renal tubular acidosis
0	3	p|SUB|N|333|S	maturity-onset diabetes of the young	PMID: 12205028
7.428e-06	3	c|SUB|C|677|T	protein C deficiency	N/A	It is not mention that there is an association
0	3	p|SUB|R|1285|Q	Fanconi anemia complementation group I	N/A	Fanconi anemia complementation group I is a protein
0	3	rs3825942	exfoliation syndrome	PMID: 22065931
9.559e-06	3	rs1143627	gastritis	N/A	It is not mentioned that rs1143627 is mutated
1.486e-09	3	p|SUB|P|30|L	congenital adrenal hyperplasia	PMID: 22629504
1.89e-07	3	c|INS|2184|A	cystic fibrosis	PMID: 22892530
1.745e-09	3	p|SUB|R|894|X	myotonia congenita	PMID: 23097607
0.003198	3	p|SUB|I|154|F	neurodegenerative disease	PMID: 21671584
0.006574	3	p|SUB|E|627|K	Noonan syndrome 2	N/A	NS2 is a gene
0.0219	3	c|SUB|G|35|A	cancer	PMID: 20565817
0	3	c|SUB|G|735|C	myofibrillar myopathy 1	PMID: 19105189		Yes
6.29e-09	3	p|SUB|M|299|I	Fanconi anemia complementation group J	PMID: 17145708
1.286e-08	3	rs1051312	attention deficit hyperactivity disorder	N/A	It is not mentioned that rs1051312 is mutated
2.909e-10	3	c|SUB|G|2276|T	Usher syndrome type 2A	N/A	USH2A is a gene
0.01426	3	p|SUB|P|72|R	infertility	N/A	the Pro72Arg polymorphism was not a risk factor for infertility
6.306e-09	3	c|DEL|851|4	intrahepatic cholestasis	PMID: 23067347
8.324e-09	3	p|SUB|R|154|X	maturity-onset diabetes of the young type 1	PMID: 10606640
5.523e-09	3	p|SUB|V|203|I	fatal familial insomnia	N/A	V203I is associated with genetic Creutzfeldt-Jakob disease
6.002e-07	3	rs3660	Hodgkin's lymphoma	PMID: 23705004
0.0003461	3	p|SUB|Y|537|N	breast cancer	PMID: 9102207
2.273e-05	3	p|SUB|N|195|K	myopathy	PMID: 27649756
0	3	c|SUB|T|1061|C	Hodgkin's lymphoma, nodular sclerosis	N/A	NSHL refers to nonsyndromic hearing loss
9.033e-05	3	p|SUB|N|88|S	motor neuron disease	PMID: 23470542
0.0002356	3	p|SUB|I|1307|K	adenoma	PMID: 11339660
1.072e-05	3	p|SUB|L|126|Z	amyotrophic lateral sclerosis	PMID: 27378311
0.0004103	3	p|SUB|G|86|R	muscular atrophy	N/A	Mouse strain expressing mutated SOD1(G86R)
2.329e-08	3	p|SUB|R|37|S	cataract	PMID: 20508808
4.475e-08	3	p|SUB|S|101|R	hypertrophic cardiomyopathy	PMID: 17509612
4.819e-09	3	p|SUB|R|719|Q	hypertrophic cardiomyopathy	PMID: 9062359		Yes
2.502e-06	3	rs5888	hypercholesterolemia	PMID: 23510561
3.629e-07	3	p|SUB|R|1448|C	autosomal dominant disease	PMID: 8833340

## Sheet: Supported by 2 publications
FDR	AB freq	Mutation (tmVar)	DOID ontology (BIOPORTAL)	Pubmed ID	Justification	ClinVar
7.629e-08	2	p|SUB|V|432|L	primary congenital glaucoma	PMID: 19754948
6.29e-06	2	p|SUB|R|173|P	amyloidosis	PMID: 26605794
7.847e-10	2	c|SUB|C|3565|T	Bardet-Biedl syndrome 2	N/A	BBS2 gene mention and not of the disease Bardet-Biedl syndrome 2
0	2	c|SUB|C|720|A	sclerocornea	PMID: 20664696
4.667e-07	2	p|SUB|W|242|L	migraine	PMID: 20011514
7.793e-05	2	p|SUB|T|183|A	neuroblastoma	N/A
0	2	rs2267633	nasopharynx carcinoma	PMID: 21283797
3.142e-09	2	p|SUB|G|203|R	cervical adenitis	N/A
6.128e-05	2	p|SUB|H|1047|L	lipoma	PMID: 25928347
1.645e-06	2	p|SUB|D|105|N	cutaneous T cell lymphoma	PMID: 27144517
0	2	rs2396753	language disorder	PMID: 25013396
3.811e-08	2	p|SUB|T|46|I	amyotrophic lateral sclerosis type 8	PMID: 24792378		Yes
1.973e-06	2	p|SUB|R|338|L	hemophilia	PMID: 23676890
0	2	rs9392189	ankylosing spondylitis	N/A	rs9392189 is associated with rheumatoid arthritis (RA).
4.384e-07	2	p|SUB|R|171|W	Leigh disease	PMID: 25097374
4.163e-05	2	p|SUB|L|151|F	retinal degeneration	PMID: 23472098
4.016e-05	2	p|SUB|I|425|L	autistic disorder	PMID: 18957375
1.727e-06	2	p|SUB|R|182|H	adrenal hyperplasia	PMID: 21846663
1.251e-06	2	p|SUB|E|757|K	invasive carcinoma	PMID: 18772194
0.006011	2	p|SUB|D|122|Y	neurodegenerative disease	PMID: 25333765
0.02416	2	p|SUB|R|236|H	neurodegenerative disease	PMID: 24806671
9.311e-06	2	rs13347	nasopharynx carcinoma	N/A	Meta-analysis suggest that the CD44 gene rs13347 C>T polymorphism is associated with elevated risk of human cancer in Asians.
3.789e-07	2	p|SUB|T|123|M	hypertrophic cardiomyopathy	PMID: 23572067		Yes
2.442e-06	2	rs3740030	cataract	PMID: 25403472
0	2	c|DEL|5798|C	myeloid leukemia	PMID: 18796164
7.01e-07	2	p|SUB|E|815|K	status epilepticus	PMID: 25996915
0.001362	2	p|SUB|S|181|C	neurodegenerative disease	PMID: 9642234
4.479e-05	2	p|SUB|L|444|P	Riley-Day syndrome	N/A
6.987e-07	2	p|SUB|K|437|R	Noonan syndrome 5	N/A	Here, NS5 refers to nonstructural protein 5 (NS5) in dengue virus 4, instead of Noonan syndrome 5.
0	2	p|SUB|P|425|L	neuroblastoma	PMID: 10383137
0	2	p|SUB|I|220|V	prostate cancer	PMID: 14583476
6.963e-07	2	p|SUB|A|304|V	pre-eclampsia	N/A	No association between A304V and preeclampsia.
7.403e-07	2	p|SUB|F|205|I	dystonia	PMID: 24930953
3.47e-07	2	p|SUB|R|161|Q	methylmalonic acidemia	PMID: 20219402
3.972e-06	2	p|SUB|E|219|K	fatal familial insomnia	N/A	This mutation is associated with Gerstmann-Strussler-Scheinker syndrome (GSS), familial Creutzfeldt-Jakob disease (fCJD)
4.279e-06	2	p|SUB|G|151|R	adrenal hyperplasia	PMID: 26102711
0.03239	2	p|SUB|F|317|L	myeloid leukemia	PMID: 26247667
0	2	p|SUB|M|305|T	nonsyndromic deafness	PMID: 23506231
0	2	c|INS|6527|C	epidermolysis bullosa	PMID: 23947675
1.89e-06	2	p|SUB|P|587|L	ophthalmoplegia	PMID: 28154168
3.702e-07	2	c|SUB|A|IVS7-2|G	long QT syndrome 1	PMID: 28619993
1.188e-07	2	rs17576	angle-closure glaucoma	PMID: 23441116
0	2	p|SUB|W|70|L	gonadal dysgenesis	PMID: 19513096
0.009314	2	p|SUB|Q|61|R	serous cystadenocarcinoma	PMID: 25523272
1.934e-07	2	p|SUB|L|48|S	phenylketonuria	PMID: 10720436		Yes
0.0006232	2	p|SUB|T|399|I	diabetic neuropathy	N/A	No Thr399Ile mutations were detected in any of the 378 subjects.
8.914e-09	2	p|SUB|R|37|X	alpha thalassemia	PMID: 25606380
0.004516	2	p|SUB|R|270|H	invasive carcinoma	PMID: 18092324
0.0006056	2	rs2476601	celiac disease	N/A	Although various autoimmune disorders have been associated with rs2476601, negligible relationships were found for systemic sclerosis, celiac disease, ulcerative colitis, Crohn’s disease, multiple sclerosis, and psoriasis in a meta-analysis31.
0	2	p|SUB|P|405|R	neuroblastoma	PMID: 10383137
1.21e-05	2	p|SUB|I|568|N	anxiety disorder	N/A	The association is not mentioned in the abstract or the paper
0	2	p|SUB|R|4913|G	central core myopathy	PMID: 12642598
3.157e-06	2	rs1024611	nephrolithiasis	PMID: 27642296
8.613e-06	2	p|SUB|Q|86|R	Noonan syndrome 3	N/A	NS3 is not a disease, but referes to hepatitis C virus NS3/4A protease inhibitor
0	2	g|SUB|C|555|A	microphthalmia	PMID: 17417613
5.806e-06	2	p|SUB|V|37|I	Wolfram syndrome 1	N/A	WFS1 refers to a gene.
4.862e-07	2	p|SUB|N|274|S	morbid obesity	PMID: 22447289
0.0164	2	c|SUB|G|894|T	urinary bladder cancer	N/A	In a meta-analysis, endothelial NOS 894G>T polymorphism was associated with breast cancer.
7.757e-05	2	p|SUB|T|1280|I	hepatocellular carcinoma	N/A	This mutation is associated with the NS3 helicase in HCV.
1.581e-05	2	p|SUB|K|437|R	Noonan syndrome 3	N/A	Here NS3 is not refering to the Noonan syndrome 3, but instead to the virus non-structural protein (NS) 3 protease.
9.492e-06	2	p|SUB|R|10|T	proteinuria	PMID: 18823551
0.003712	2	rs25487	esophageal cancer	PMID: 25214541
1.19e-07	2	p|SUB|N|453|S	primary congenital glaucoma	N/A	This mutation is associated with Primary open-angle glaucoma (POAG).	Yes
4.667e-07	2	p|SUB|S|231|P	migraine	PMID: 22355750
4.37e-08	2	p|SUB|P|136|S	dengue disease	N/A	This mutation is associated with the Dengue virus
2.707e-09	2	p|SUB|E|224|X	methylmalonic acidemia	PMID: 17470278
0.002871	2	p|SUB|G|13|R	rhabdomyosarcoma	N/A	This mutation is associated with brain tumor and a cutaneous nevus
4.008e-05	2	p|SUB|D|269|H	ovarian carcinoma	N/A	This mutation is associated with acute myelogenous leukaemia
3.236e-06	2	p|SUB|E|102|K	autosomal dominant disease	PMID: 17963498
4.809e-05	2	p|SUB|R|283|H	congenital heart disease	PMID: 17592645
1.272e-05	2	rs4645878	chronic lymphocytic leukemia	N/A	This mutation is associated with primary open angle glaucoma.
5.143e-08	2	p|SUB|V|393|I	maturity-onset diabetes of the young	PMID: 10331424
1.197e-07	2	p|SUB|R|954|W	ptosis	N/A	This mutation is associated with congenital fibrosis of the extraocular muscles.
5.171e-06	2	p|SUB|D|1152|H	bronchiectasis	PMID: 27214204
0	2	c|SUB|A|+119|T	congenital heart disease	PMID: 26642209
1.224e-07	2	p|SUB|K|470|R	primary open angle glaucoma	N/A	STI1 (K434R) is the mutation in primary open angle glaucoma and the homologous yeast variant K470R
3.736e-05	2	p|SUB|E|22|A	thalassemia	N/A	This mutation is being match to an the artificial β-globinG16D, E22A, T87Q variant that confers anti-sickling activity.
0.003209	2	p|SUB|W|93|C	neurodegenerative disease	PMID: 2382510
1.149e-05	2	rs2239633	lymphoblastic leukemia	PMID: 26388693
9.806e-09	2	p|SUB|G|648|D	methylmalonic acidemia	PMID: 8880917
1.143e-08	2	rs12342421	essential thrombocythemia	N/A
0	2	p|SUB|R|1632|H	sick sinus syndrome	PMID: 20539757
1.628e-06	2	rs2241712	chronic obstructive pulmonary disease	PMID: 23094028
0.00086	2	p|SUB|R|390|H	blindness	PMID: 22878448
0.009666	2	p|SUB|T|399|I	rhinitis	N/A	This mutation is not associated with this disease
6.064e-07	2	p|SUB|R|89|P	glucose intolerance	PMID: 20938745
0.04833	2	p|SUB|R|406|W	myopathy	PMID: 23425003
0.002954	2	p|SUB|E|280|A	Alzheimer's disease	PMID: 27014058
8.934e-08	2	rs11206510	coronary artery disease	N/A	Independent, SNPs show little linkage disequilibrium
0.0004804	2	c|SUB|C|1431|T	lipid metabolism disorder	PMID: 24497707
0.004834	2	p|SUB|I|157|T	congenital heart disease	PMID: 19886994
1.096e-05	2	rs2943650	lipid metabolism disorder	PMID: 24497707
4.502e-07	2	p|SUB|G|78|R	cutaneous T cell lymphoma	PMID: 27144517
2.17e-05	2	p|SUB|L|173|R	hypogonadism	PMID: 18559922
0.0002645	2	p|SUB|R|187|C	cataract	PMID: 21245956
0	2	p|SUB|C|482|R	hemangioma	PMID: 21247312
0	2	c|SUB|C|592|T	sclerocornea	PMID: 21340693
0.0001852	2	p|SUB|F|1174|L	anaplastic large cell lymphoma	PMID: 23935373
4.544e-07	2	p|SUB|R|144|Q	open-angle glaucoma	PMID: 25298399
0	2	c|SUB|C|6701|A	goiter	PMID: 19438905

## Sheet: Supported by 1 publication
FDR	AB freq	Mutation (tmVar)	DOID ontology (BIOPORTAL)	Pubmed ID	Justification	ClinVar
0.0003897	1	p|SUB|K|305|D	chronic obstructive pulmonary disease	N/A	Drug sensitivity test
0.0005916	1	c|SUB|G|118|A	cerebellar ataxia	N/A	PMID: 24962505 (G118A mutation refers to animals)
0.002995	1	p|SUB|Y|39|C	toxic encephalopathy	PMID: 18238775
0.006431	1	p|SUB|G|253|D	genetic disorder	N/A
6.988e-06	1	p|SUB|E|280|G	phenylketonuria	PMID: 19199246		Yes
0.02363	1	p|SUB|E|64|D	brain ischemia	N/A	The E64D mutation was incorrectly match to chemical E-64-d, Calpain.
0.02385	1	c|DEL|1100|C	alcohol abuse	N/A	This mutation is not associated with alcohol abuse
2.419e-07	1	p|SUB|Q|879|H	Alpers syndrome	PMID: 19478085
0	1	p|SUB|D|551|H	hypospadias	PMID: 23637914
0.0002072	1	p|SUB|H|215|R	gestational diabetes	PMID: 26120596
8.838e-05	1	p|SUB|G|125|R	epidermolysis bullosa	PMID: 27717396
0.02018	1	p|SUB|G|12|D	salpingitis	N/A	This mutation is not associated with this disease
0.00044	1	p|SUB|K|229|A	Fanconi anemia complementation group D2	N/A	This mutation is not associated with this disease
1.207e-06	1	rs2273061	SOST-related sclerosing bone dysplasia	N/A	This mutation is not associated with this disease
0.0004454	1	p|SUB|V|559|A	stromal neoplasm	PMID: 25987131
0.0001541	1	rs2298849	glomerulonephritis	N/A	This mutation is not associated with this disease
4.804e-05	1	p|SUB|F|11|R	Aarskog syndrome	N/A	This mutation is not associated with this disease
3.448e-05	1	p|SUB|L|707|P	hemolytic anemia	PMID: 11208088
1.811e-05	1	c|SUB|G|234+1|A	lysosomal storage disease	PMID: 23301227
6.26e-06	1	p|SUB|L|192|F	giardiasis	PMID: 10976110
8.973e-05	1	p|SUB|D|386|N	skin disease	PMID: 19534795
0	1	c|DEL|436|C	hypogonadotropic hypogonadism	PMID: 26664771
3.948e-05	1	c|SUB|A|803|G	allergic contact dermatitis	PMID: 16533241
5.451e-06	1	c|SUB|C|601|T	large cell neuroendocrine carcinoma	N/A	This mutation is not associated with this disease
0	1	rs2303044	type 2 diabetes mellitus	N/A	This mutation is not associated with this disease
0.01438	1	p|SUB|D|222|N	chronic kidney disease	N/A	This mutation is not associated with this disease
0.0001006	1	p|SUB|D|598|N	hydrocephalus	PMID: 10908608
0.0004703	1	c|SUB|C|1573|T	amyloidosis	N/A	This mutation is not associated with this disease
5.613e-05	1	p|SUB|Y|728|C	sensorineural hearing loss	N/A	This mutation is not associated with this disease
0	1	rs9605031	adenoma	PMID: 25988760	table 4
0	1	p|SUB|E|1179|K	hypertrophic cardiomyopathy	PMID: 20433692		Yes
0.0004379	1	p|SUB|M|233|T	kyphosis	PMID: 17215062
0	1	p|SUB|Q|210|P	interstitial lung disease	PMID: 19336474
4.252e-05	1	p|SUB|M|390|R	Bardet-Biedl syndrome 3	PMID: 20333246
0.04963	1	c|DEL|35|G	otitis media	PMID: 10807358
0	1	p|SUB|E|667|X	glycoproteinosis	N/A	This mutation is not associated with this disease
0	1	c|DEL|5220|T	neurofibromatosis	PMID: 17726231
3.809e-07	1	p|SUB|L|920|F	Pediculus humanus capitis infestation	PMID: 24605463	This mutation is associated with human head louse, Pediculus humanus capitis De Geer.
0	1	p|SUB|Q|432|X	lipodystrophy	PMID: 23977161
0.000288	1	rs10050860	pre-eclampsia	N/A	This mutation is not associated with this disease
0.0004062	1	p|SUB|R|386|C	autosomal recessive disease	PMID: 27317439
0.0003931	1	rs6495122	chronic lymphocytic leukemia	N/A	This mutation is not associated with this disease
2.448e-05	1	p|SUB|K|27|M	juvenile pilocytic astrocytoma	PMID: 25909089
0.008078	1	rs1476679	cancer	N/A	This mutation is not associated with this disease
0	1	c|SUB|A|278|G	fundus dystrophy	PMID: 18252212
1.631e-05	1	p|SUB|R|225|H	quadriplegia	PMID: 24645144
0.0003235	1	p|SUB|S|12|C	Stiff-Person syndrome	N/A	This mutation is associated with Cerebral palsy
0	1	c|SUB|G|3742|A	Usher syndrome type 1G	PMID: 23559863
5.601e-05	1	rs1053230	attention deficit hyperactivity disorder	N/A	This mutation is associated with inflammation-associated depression
2.822e-05	1	c|SUB|G|715|A	retinitis pigmentosa 1	N/A	This mutation is associated with Cone-rod dystrophy CERKL
4.183e-05	1	c|SUB|G|356|A	chronic granulomatous disease	N/A	This mutation is associated with association with Cutis laxa, autosomal recessive
0.005003	1	rs3736228	congenital heart disease	N/A	This mutation is associated with association with human bone mineral density phenotypes
0.006153	1	p|SUB|V|30|M	macular retinal edema	PMID: 25282612
1.931e-06	1	p|SUB|N|143|D	nicotine dependence	N/A	Reporter mutation studies
1.865e-05	1	rs1800450	tuberculoid leprosy	PMID: 26793196
3.398e-05	1	p|SUB|D|50|N	blepharitis	N/A	This mutation is associated with sporadic KID syndrome
0.0006308	1	p|SUB|H|117|R	genetic disorder	PMID: 11324217
0.0001543	1	p|SUB|A|431|T	hypertrophic cardiomyopathy	N/A	An attempt to increase respiration by introducing an Mto1(Ala431Thr) variant
2.355e-06	1	p|SUB|L|341|P	T lymphocyte deficiency	PMID: 22985903
0.0001182	1	p|SUB|W|35|F	Noonan syndrome 3	N/A	Here NS3 is not refering to the Noonan syndrome 3, but instead the hepatitis C (HCV) virus NS3/4A protease.
0	1	rs7615856	bronchial disease	N/A	This mutation is associated with Aspirin exacerbated respiratory disease (AERD)
0.0001714	1	p|SUB|G|411|D	lipodystrophy	PMID: 23977161
0.0001384	1	rs7583877	type 2 diabetes mellitus	N/A	This mutation is associated with diabetic vascular complications.
8.38e-05	1	p|SUB|Q|63|R	anorexia nervosa	PMID: 27713365
1.725e-05	1	p|SUB|G|95|R	sudden infant death syndrome	PMID: 27930701
0	1	c|SUB|G|1350|A	breast carcinoma	PMID: 21835029
0	1	p|SUB|L|370|R	Crohn's disease	N/A	This mutation is associated with Ulcerative colitis.
0.001836	1	p|SUB|D|51|E	Noonan syndrome 1	N/A	Here, NS1 refers to nonstructural protein 1 (NS1) in Influenza virus, instead of Noonan syndrome 1.
0.001101	1	p|SUB|E|1317|Q	familial adenomatous polyposis	N/A	This mutation is reported not to be associated with colorectal cancer.
5.131e-05	1	rs1801132	biliary tract cancer	N/A	This mutation is associated with gallbladder cancer.
0.002245	1	p|SUB|C|90|S	Fanconi anemia complementation group D2	PMID: 26430909
0.003503	1	p|SUB|G|161|S	hepatitis	PMID: 20175782
0.01209	1	rs10954213	metastatic melanoma	PMID: 22909381
2.315e-07	1	p|SUB|L|385|R	familial temporal lobe epilepsy 1	N/A	This mutation is associated with autosomal-dominant lateral temporal lobe epilepsy.
4.117e-06	1	p|SUB|G|131|E	Leber hereditary optic neuropathy	N/A	This mutation is associated with autosomal-dominant lateral temporal lobe epilepsy
3.682e-07	1	p|SUB|W|48|X	osteochondrodysplasia	N/A	This nonsense variants in SLC13A1 is associated with decreased serum sulfate and increased serum aminotransferases
0	1	rs4958881	pulmonary fibrosis	N/A	This mutation is associated with Systemic scleroderma.
0.002458	1	p|SUB|H|878|Y	hepatocellular carcinoma	PMID: 17150109
0.0002034	1	p|SUB|G|2891|D	telangiectasis	PMID: 22146522
0.002978	1	p|SUB|R|142|C	congenital heart disease	PMID: 28302382
6.457e-05	1	p|SUB|L|58|Q	amyloidosis	PMID: 3517880
9.376e-07	1	rs2206734	multiple acyl-CoA dehydrogenase deficiency	N/A	This mutation is not associated with this disease
7.499e-05	1	p|SUB|R|178|H	autosomal recessive polycystic kidney disease	N/A	This mutation is not associated with this disease
0.001341	1	rs1447295	colorectal adenoma	N/A	This mutation was reported to NOT be a risk factor for colorectal adenoma
0	1	p|SUB|W|527|X	Pick's disease	N/A	This mutation is associated with Mucopolysaccharidosis type IVA
3.131e-05	1	p|SUB|D|120|N	infantile epileptic encephalopathy	N/A	This mutation is associated with the Lennox-Gastaut syndrome.
0.00336	1	p|SUB|R|192|G	otitis media	N/A	The R192G mutation was mistakenly match to the enterotoxin, called LT(R192G-L211A).
0.0003047	1	p|SUB|R|461|A	Noonan syndrome 3	N/A	Here NS3 is not refering to the Noonan syndrome 3, but instead the hepatitis C (HCV) virus NS3/4A protease.
0	1	rs2567206	primary open angle glaucoma	N/A	Here it is reported that primary open-angle glaucoma is not association with this mutation.
0.0002224	1	rs1799852	anemia	PMID: 21978626
0	1	c|DEL|80|G	organic acidemia	PMID: 12655555
1.73e-05	1	rs629367	atrophic gastritis	PMID: 24760009
2.884e-06	1	c|INS|4957_4958|A	Stargardt disease	N/A	This mutation is associated with the EYS gene in retinitis pigmentosa patients.
0	1	p|SUB|R|287|X	hereditary spastic paraplegia 54	PMID: 26113134
0.0001873	1	rs7787082	exanthem	N/A	This mutation is associated with non-small cell lung cancer (NSCLC)
0.002337	1	p|SUB|S|438|P	neurological disorder	PMID: 25002837
0	1	p|SUB|S|635|L	tooth disease	PMID: 24669931
0.0008814	1	p|SUB|R|155|C	tooth disease	N/A	The R155C mutation is associated with ALS.
2.083e-07	1	c|SUB|T|190|C	hereditary breast ovarian cancer	PMID: 24516540
6.106e-07	1	p|SUB|L|487|P	primary congenital glaucoma	PMID: 18989382
